# Supplementary material for: Prevalence of Visual Impairment Among Students Before and During the COVID-19 Pandemic, Findings From 1,057,061 Individuals in Guangzhou, Southern China
Source: Front Pediatr. 2022 Feb 11;9:813856. doi: 10.3389/fped.2021.813856 (PMC8875203; doi:10.3389/fped.2021.813856)
Supplement: Supplementary file 1 [file Data_Sheet_1.zip]

Archive with 5 entries (5 files):
- Upload/Sup Table 1.DOCX
- Upload/Sup Table 2.DOCX
- Upload/Sup Table 3.DOCX
- Upload/Sup Table 4.DOCX
- Upload/Sup Table 4_1.DOCX
